# Supplementary material for: Phylogenetic and Evolutionary History of Influenza B Viruses, which Caused a Large Epidemic in 2011–2012, Taiwan
Source: PLoS One. 2012 Oct 12;7(10):e47179. doi: 10.1371/journal.pone.0047179 (PMC3470568; doi:10.1371/journal.pone.0047179)
Supplement: Table S1 — The accession numbers of sequences used in the study. (XLS) [file pone.0047179.s001.xls]

## Sheet: Sheet1
Table S1. The accession numbers of sequences used in the study
Names of viruses	country	date	Accession numbers
			PB1	PB2	PA	HA	NP	NA	MP	NS
B/Victoria/02/1987	Canada	1987	CY018763	CY018764	CY018762	CY018757	CY018760	CY018759	CY018758	CY018761
B/Yamagata/16/1988	Japan	1988	CY018771	CY018772	CY018770	CY018765	CY018768	CY018767	CY018766	CY018769
B/Taiwan/1197/1994	Taiwan	1994/05/12	CY018835	CY018836	CY018834	CY018829	CY018832	CY018831	CY018830	CY018833
B/Beijing/76/98	China	1998	AY687393	AY687394	AY687392	AY687397	AY687398	AY687396	AY687399	AY687395
B/Yamanashi/166/1998	Japan	1998/02/21	CY019537	CY019538	CY019536	CY019531	CY019534	CY019533	CY019532	CY019535
B/Victoria/504/2000	Australia	2000	AY504600	AY504599	AY504601	AY504602	AY504603	AY504604	AY504605	AY504606
B/South Carolina/NHRC0001/2000	USA	2000/02/14	CY099400	CY099401	CY099399	CY099394	CY099397	CY099396	CY099395	CY099398
B/Houston/B67/2000	USA	2000/03/22	CY018115	CY018116	CY018114	CY018109	CY018112	CY018111	CY018110	CY018113
B/Canada/16188/2000	Canada	2000/11/23	CY018491	CY018492	CY018490	CY018485	CY018488	CY018487	CY018486	CY018489
B/Taiwan/45/2001	Taiwan	2001/01/03	CY033890	CY033891	CY033889	CY033884	CY033887	CY033886	CY033885	CY033888
B/Taiwan/481/2001	Taiwan	2001/02/15	CY033898	CY033899	CY033897	CY033892	CY033895	CY033894	CY033893	CY033896
B/Taiwan/634/2001	Taiwan	2001/02/28	CY033906	CY033907	CY033905	CY033900	CY033903	CY033902	CY033901	CY033904
B/Hong Kong/330/2001	Hong Kong	2001/04/09	CY018715	CY018716	CY018714	CY018709	CY018712	CY018711	CY018710	CY018713
B/Jiangsu/10/2003	China	2003	CY033850	CY033851	CY033849	CY033844	CY033847	CY033846	CY033845	CY033848
B/Florida/7/2004	USA	2004	CY033858	CY033859	CY033857	CY033852	CY033855	CY033854	CY033853	CY033856
B/Malaysia/2506/2004	Malaysia	2004	CY038293	CY038294	CY038292	CY038287	CY038290	CY038289	CY038288	CY038291
B/Taiwan/125/2004	Taiwan	2004/02/10	CY031793	CY031794	CY031792	CY031787	CY031790	CY031789	CY031788	CY031791
B/Egypt/2040/2004	Egypt	2004/04/27	CY018395	CY018396	CY018394	CY018389	CY018392	CY018391	CY018390	CY018393
B/Taiwan/2171/2004	Taiwan	2004/08/10	CY030845	CY030846	CY030844	CY030839	CY030842	CY030841	CY030840	CY030843
B/Hong Kong/310/2004	Hong Kong	2004/11/24	CY018667	CY018668	CY018666	CY018661	CY018664	CY018663	CY018662	CY018665
B/Taiwan/72068/2004	Taiwan	2004/12/02	CY033914	CY033915	CY033913	CY033908	CY033911	CY033910	CY033909	CY033912
B/Taiwan/3395/2004	Taiwan	2004/12/31	CY040391	CY040392	CY040390	CY040385	CY040388	CY040387	CY040386	CY040389
B/Taiwan/70864/2005	Taiwan	2005	CY099005	CY099006	CY099004	CY098999	CY099002	CY099001	CY099000	CY099003
B/Taiwan/383/2005	Taiwan	2005/01/27	CY033818	CY033819	CY033817	CY033812	CY033815	CY033814	CY033813	CY033816
B/Taiwan/500/2005	Taiwan	2005/02/03	CY030853	CY030854	CY030852	CY030847	CY030850	CY030849	CY030848	CY030851
B/Taiwan/539/2005	Taiwan	2005/02/07	CY031785	CY031786	CY031784	CY031779	CY031782	CY031781	CY031780	CY031783
B/Taiwan/783/2005	Taiwan	2005/03/23	CY033922	CY033923	CY033921	CY033916	CY033919	CY033918	CY033917	CY033920
B/Taiwan/91061/2005	Taiwan	2005/11/16	CY033930	CY033931	CY033929	CY033924	CY033927	CY033926	CY033925	CY033928
B/Florida/4/2006	USA	2006	CY033882	CY033883	CY033881	CY033876	CY033879	CY033878	CY033877	CY033880
B/Taiwan/3001/2006	Taiwan	2006/11/30	CY033954	CY033955	CY033953	CY033948	CY033951	CY033950	CY033949	CY033952
B/Taiwan/71523/2007	Taiwan	2007/08/06	CY033970	CY033971	CY033969	CY033964	CY033967	CY033966	CY033965	CY033968
B/Wisconsin/01/2010	USA	2010	CY115189	CY115190	CY115188	CY115183	CY115186	CY115185	CY115184	CY115187
B/Taiwan/3798/2007	Taiwan	2007-05-28	JX266874	JX266882	JX266890	JX266898	JX266933	JX266941	JX266949	JX266866
B/Taiwan/30/2008	Taiwan	2008-02-22	JX266875	JX266883	JX266891	JX266899	JX266934	JX266942	JX266950	JX266867
B/Taiwan/2563/2008	Taiwan	2008-04-07	JX266876	JX266884	JX266892	JX266900	JX266935	JX266943	JX266951	JX266868
B/Taiwan/101/2010	Taiwan	2010-04-10	JX266877	JX266885	JX266893	JX266901	JX266936	JX266944	JX266952	JX266869
B/Taiwan/94543/2011	Taiwan	2011-12-09	JX266878	JX266886	JX266894	JX266902	JX266937	JX266945	JX266953	JX266870
B/Taiwan/94564/2011	Taiwan	2011-12-17	JX266879	JX266887	JX266895	JX266903	JX266938	JX266946	JX266954	JX266871
B/Taiwan/94786/2012	Taiwan	2012-02-14	JX266880	JX266888	JX266896	JX266904	JX266939	JX266947	JX266955	JX266872
B/Taiwan/94748/2012	Taiwan	2012-01-14	JX266881	JX266889	JX266897	JX266905	JX266940	JX266948	JX266956	JX266873
